# Supplementary material for: Mixed Reality as a Teaching Tool for Medical Students in Neurosurgery
Source: Medicina (Kaunas). 2023 Sep 26;59(10):1720. doi: 10.3390/medicina59101720 (PMC10608296; doi:10.3390/medicina59101720)
Supplement: Supplementary file 1 [file medicina-59-01720-s001.zip]

Archive with 1 entries (1 files):
- medicina-2560971-supplmentary-Video S1.mp4
